# Supplementary material for: Regional brain amyloid-β accumulation associates with domain-specific cognitive performance in Parkinson disease without dementia
Source: PLoS One. 2017 May 25;12(5):e0177924. doi: 10.1371/journal.pone.0177924 (PMC5444629; doi:10.1371/journal.pone.0177924)
Supplement: S1 File — (XLSX) [file pone.0177924.s001.xlsx]

## Sheet: Sheet1
Case	gender	educ	e4	age_onset	dis_dur	p3total	motor_subtype	modhy	fluctuations	consensus	drsatt	drsinit	drscons	drsconc	drsmem	drstotal	bnt	jolo	trail_a	trail_b	sdmt	hvl_total_recall	hvl_delay_recall	lns	fas	semantic	scan_age	scan_interval	site	expert_read	frontal_suvr	temporal_suvr	precuneus_suvr	parietal_suvr	post_cing_suvr	ant_cing_suvr	global_suvr
1	Female	16	Present	62	9	35	PIGD	3	Absent	MCI	37	36	4	36	21	134	54	18	147	300	22	16	0	6	35	8	70	189	1	No	0.733495	1.03175	1.05325	0.975723	0.942248	0.782822	0.964839
2	Male	14	Present	61	3	18	TD / IND	2	Absent	Normal	37	37	6	37	23	140	59	28	31	71	46	30	11	12	37	22	63	11	2	No	0.735215	1.08161	0.917303	0.918319	0.630091	0.82545	0.968814
3	Male	18	Absent	50	12	20	PIGD	2	Absent	MCI	37	35	6	36	24	138	44	22	49	180	25	12	1	7	24	13	61	293	1	No	0.793297	1.04739	0.970347	0.92048	0.828566	0.914857	0.969661
4	Male	20	Present	59	5	16	TD / IND	2	Absent	Normal	37	37	6	39	25	144	59	30	29	58	56	26	7	16	41	30	64	114	1	No	0.792101	1.03227	1.01228	0.988278	0.868728	0.971955	0.979237
5	Male	16	Absent	64	12	20	TD / IND	3	Present	Normal	36	37	6	38	24	141	60	24	60	235		16	4	7	44	20	76	77	2	No	0.880467	1.05082	0.996205	0.89187	1.01325	1.07334	0.98082
6	Male	16	Absent	54	10	37	TD / IND	2	Present	Normal	32	36	6	35	22	131	57	28	46	243	26	16	5	12	30	14	63	394	2	No	0.650708	1.07738	1.05866	1.03885	0.891367	0.737979	0.98549
7	Male	17	Present	58	7	20	PIGD	2	Present	MCI	36	37	6	36	19	134	60	24				16	5	5	61	22	64	207	2	No	0.808658	1.06048	1.09935	0.938119	1.01075	0.986336	0.99157
8	Female	16	Absent	55	4	12	PIGD	1.5		Normal	36	37	6	38	24	141	59	28	29	48	49	21	10	9	50	23	58	77	1	No	0.831316	1.05234	1.09729	0.976342	0.975762	0.921199	0.996783
9	Female	19	Absent	62	6	15	TD / IND	1.5	Absent	Normal	36	37	6	37	23	139	56	30	35	73	44	20	6	9	62	24	67	26	1	No	0.87934	1.02839	0.92886	1.03157	0.8232	0.980851	0.997076
10	Male	14	Absent	74	8	22	PIGD	2	Absent	Normal	36	36	6	39	24	141	57	30	41	67	31	19	8	12	61	12	84	664	1	No	0.760632	1.07997	1.01669	1.01927	0.754204	0.898957	1.0001
11	Male	18	Absent	69	4	18	PIGD	2	Absent	Normal	35	37	6	39	23	140	59	22	27	97	38	25	7	10	46	24	72	67	2	No	0.770851	1.07478	1.02642	1.01779	0.775657	0.799222	1.00101
12	Male	20	Present	58	6	12	PIGD	2	Present	Normal	33	33	4	38	21	129	56	24				19	5	9	33	6	64	192	2	No	0.804282	1.09049	0.958094	0.975356	1.0473	0.95911	1.00339
13	Female	18	Absent	72	9	18	PIGD	3	Present	Normal	37	37	6	39	22	141	58	20	35	91	45	16	0	11	44	18	80	148	1	No	0.863206	1.04918	1.01514	1.01357	0.952274	0.915382	1.00425
14	Male	16	Absent	50	21	24	TD / IND	2		Normal	37	37	6	38	25	143	58	26	36	54	44	26	0	12	40	20	70	49	1	No	0.783369	1.08625	1.1032	0.967467	0.9756	0.839469	1.0073
15	Male	16	Absent	60	6	2	PIGD	1	Absent	Normal	35	36	6	37	25	139	57	24	48	103	30	17	6	11	33	25	66	218	1	No	0.799874	1.11231	1.03481	0.95988	0.791402	0.906956	1.00842
16	Male	12	Absent	60	11	11	PIGD	2	Present	Normal	37	37	6	33	20	133	57	24	128	236	15	22	9	5	49	13	69	419	2	No	0.780358	1.0781	1.04296	1.03239	0.995074	0.927423	1.01079
17	Female	18	Absent	57	3	8	TD / IND	1.5	Absent	Normal	37	36	6	39	24	142	59	22	26	58	50	28	12	11	67	29	60	0	1	No	0.855373	1.07463	1.12272	0.978798	0.970519	0.969327	1.01518
18	Male	20	Absent	52	3	17	TD / IND	2.5	Present	Normal	37	37	6	36	24	140	56	26	37	88	37	23	9	10	47	19	54	162	1	No	0.86775	1.09356	1.05992	0.965237	0.808106	0.922968	1.01659
19	Male	18	Absent	60	13	10	TD / IND	2	Absent	Normal	37	37	6	39	25	144	60	22	30	56	47	23	11	10	57	17	72	343	1	No	0.737295	1.12496	1.04406	1.03075	0.797434	0.766938	1.02527
20	Male	18	Absent	59	9	5	PIGD	2	Present	Normal	35	34	6	38	22	135	56	26	25	79	54	22	0	9	40	22	67	44	1	No	0.839882	1.13757	0.995441	0.971577	0.837222	0.912367	1.03037
21	Male	18	Absent	64	5	19	TD / IND	1.5	Absent	Normal	36	37	6	37	24	140	59	28	54	138	23	20	0	9	58	24	68	33	1	No	0.822691	1.08233	1.07626	1.06555	0.943211	0.969073	1.03356
22	Female	18	Absent	64	2	16	PIGD	2	Absent	MCI	37	35	6	39	21	138	60	26	25	73	37	19	8	10	40	26	65	0	1	No	0.816	1.10392	1.02197	1.03983	0.984707	0.965085	1.03562
23	Male	18	Present	54	4	20	TD / IND	2	Present	Normal	37	37	6	38	25	143	60	20	20	49	51	19	7	14	63	23	57	153	1	No	0.909436	1.09312	1.04911	1.01001	0.996067	0.990641	1.03815
24	Male	14	Present	40	17	35	PIGD	2	Absent	Normal	36	37	6	39	25	143	59	22	42	65	25	20	7	10	53	22	56	89	1	No	0.781514	1.0898	1.04567	1.13816	0.951093	0.89686	1.04801
25	Male	13	Absent	49	11	9	PIGD	2	Present	Normal	37	37	6	37	25	142	58	30	33	40	51	21	8	15	34	21	59	267	1	No	0.920451	1.11436	1.09276	1.01028	0.889668	1.10012	1.04896
26	Male	19	Present	59	4	14	PIGD	1.5	Absent	MCI	36	37	5	36	20	134	55	26	37	83	41	23	5	9	35	18	62	20	1	No	0.847446	1.11553	1.09328	1.05018	0.916091	0.998308	1.05112
27	Male	18	Absent	63	4	7	TD / IND	2	Absent	Normal	36	36	6	37	24	139	60	28	22	41	51	19	5	14	39	34	66	147	1	Yes	0.873648	1.07439	1.11909	1.10315	1.05	1.0244	1.05226
28	Male	18	Absent	64	3	14	TD / IND	2	Absent	Normal	35	37	6	37	23	138	58	30	34	120	32	14	5	8	43	23	66	22	1	No	0.869708	1.13242	1.01332	1.013	0.961891	1.03765	1.05243
29	Male	16	Absent	36	27	36	PIGD	3	Absent	Normal	32	37	6	37	25	137	55	10	68	116	21	20	4	7	53	10	62	68	2	No	0.905369	1.11267	1.01492	1.05375	0.877208	1.07827	1.05436
30	Female	18	Absent	62	7	14	PIGD	2	Absent	Normal	37	37	6	35	25	140	51	28	37	104	35	16	5	11	55	24	68	223	1	No	0.812373	1.11915	1.06511	1.10833	0.75117	1.01822	1.05525
31	Male	20	Present	69	3	2	TD / IND	1	Absent	Normal	36	37	6	38	25	142	60	30	26	51	50	31	9	12	51	25	72	236	1	No	0.851339	1.14471	1.07602	1.0251	0.977217	0.948104	1.05844
32	Female	14	Absent	63	12	41	PIGD	3	Present	MCI	37	37	6	38	24	142	57	28	59	248	23	20	7	8	29	11	77	261	1	No	0.810936	1.12721	1.10742	1.10041	0.815096	0.96875	1.06193
33	Male	16	Absent	66	8	19	PIGD	2	Absent	Normal	37	31	6	37	23	134	60	28	53	138	28	27	11	12	55	20	74	224	2	No	0.936071	1.10674	0.921227	1.0789	1.06525	0.986628	1.06248
34	Male	12	Present	53	5	26	TD / IND	1	Present	MCI	31	37	6	38	25	137	54	22	38	121	24	17	1	9	33	20	57	56	1	No	0.867576	1.12499	1.03495	1.08871	0.808907	0.998478	1.06784
35	Female	11	Absent	51	5	22	PIGD	2	Present	MCI	35	31	6	35	22	129	46	16	33	140	35	19	0	10	20	13	54	25	1	Yes	0.918014	1.1148	1.01358	1.07135	0.941774	1.17016	1.06796
36	Male	16	Absent	51	5	6	PIGD	2.5	Absent	Normal	37	37	6	37	23	140	60	28	36	46	41	24	8	13	52	19	55	217	1	No	0.915847	1.10859	1.0414	1.09789	0.935699	1.10219	1.07153
37	Female	16	Present	50	13	9	PIGD	2	Present	Normal	33	36	6	35	19	129	53	18	113	300	16	16	0	7	38	16	62	217	2	No	0.947339	1.11483	1.05952	1.09413	1.00714	1.24802	1.07968
38	Male	17	Absent	56	9	12	PIGD	2	Absent	Normal	37	37	5	39	25	143	59	24	43	58	59	19	4	17	56	25	64	86	1	No	0.847291	1.13403	1.1395	1.102	1.00468	1.00849	1.08046
39	Female	14	Absent	59	6	13	TD / IND	1.5	Present	Normal	34	33	6	39	23	135	58	26	49	87	40	13	4	9	32	16	64	197	2	No	0.921848	1.15371	1.0146	1.09149	0.81576	1.0041	1.0826
40	Male	12	Absent	62	2	17	PIGD	1.5	Absent	MCI	33	36	6	36	23	134	54	20	55	215	23	12	4	8	30	14	63	0	1	No	0.784172	1.12367	1.13625	1.19984	0.822113	0.927172	1.08516
41	Male	16	Absent	58	5	24		1		Normal															63		62	0	2	No	0.915614	1.2102	1.07112	0.979729	0.808701	1.01719	1.08659
42	Male	13	Absent	52	6	16	PIGD	2	Present	Normal	35	37	6	39	24	141	60	30	21	88	40	25	10	9	47	17	57	1	1	Yes	1.01318	1.16465	1.0032	1.02226	0.844212	1.10774	1.08837
43	Male	12	Present	55	10	32	TD / IND	3	Absent	MCI	36	35	6	39	22	138	55	20	49	130	33	25	9	7	38	20	64	147	1	Yes	0.862378	1.16332	1.22312	1.06649	1.22738	0.982734	1.09531
44	Female	19	Absent	48	13	22	PIGD	2	Absent	MCI	35	36	5	37	24	137	60	16	28	82	38	21	5	9	73	21	60	8	1	No	0.883097	1.14936	1.12099	1.14236	1.04838	1.02069	1.09779
45	Female	16	Present	69	2	19	TD / IND	1.5	Absent	Normal	37	37	6	38	23	141	58	28	32	62	44	29	9	11	56	21	70	24	1	No	0.884851	1.18604	1.10288	1.13456	0.899047	1.08938	1.11102
46	Female	16	Present	53	10	27	TD / IND	2	Present	Normal	36	37	6	39	22	140	59	20	64	141	35	17	6	10	46	22	62	0	1	No	0.954458	1.18067	1.23754	1.1408	0.970443	1.08037	1.13048
47	Male	18	Absent	51	12	30	TD / IND	2	Present	Normal	37	37	6	39	25	144	60	18	26	64	31	29	11	12	45	25	61	39	2	Yes	0.867587	1.24659	1.04938	1.22772	0.686205	1.05505	1.15704
48	Male	18	Absent	65	10	37	PIGD	3	Absent	MCI	35	28	5	36	24	128	58	12	162	300	16	17	7	6	32	14	74	21	2	No	0.951309	1.23607	1.08303	1.17984	1.02615	1.05138	1.16541
49	Female	14	Absent	68	4	17	TD / IND	2	Present	MCI	36	37	6	36	19	134	60	18	46	136	24	15	3	6	33	14	71	180	1	No	1.05145	1.18557	1.22614	1.16471	1.38328	1.14306	1.16551
50	Male	17	Absent	46	12	20	PIGD	3		MCI	36	36	6	39	25	142	55	22	25	128	37	19	5	11	42	21	57	324	1	Yes	0.953538	1.25985	1.2311	1.17392	1.04598	1.19383	1.18245
51	Female	14	Absent	66	13	20	PIGD	2	Absent	Normal	37	37	6	37	25	142	59	28	33	87	43	31	12	11	50	17	78	7	2	Yes	0.901661	1.28628	1.06361	1.27578	0.942401	1.02388	1.20724
52	Male	12	Absent	70	7	48	PIGD	4	Present	MCI	34	37	5	37	19	132	49	20				15	3	7	24	9	76	261	2	Yes	1.00565	1.25783	1.1686	1.27878	1.05194	1.19305	1.21083
53	Male	20	Present	78	3	24		2		MCI								28							30		81	6	2	No	0.818449	1.36094	1.5731	1.25937	1.24506	1.05634	1.24968
54	Female	16	Present	67	6	19	PIGD	2.5	Absent	Normal	37	37	6	38	24	142	55	14	44	128	35	18	7	13	49	18	72	223	1	No	0.989679	1.30617	1.43376	1.29599	1.31038	1.15834	1.26391
55	Male	16	Absent	79	11	16	PIGD	3	Absent	MCI	33	27	6	32	22	120	53	18	52		12	16	7	6	44	14	89	125	2	Yes	1.24883	1.31243	1.37834	1.19822	1.13284	1.53091	1.27619
56	Male	16	Present	63	3	26	PIGD	3	Absent	Normal	37	37	6	38	23	141	51	28	66	97	41	19	7	11	48		65	4	2	Yes	1.24899	1.31177	1.62432	1.28474	1.35986	1.47887	1.31334
57	Male	20	Present	65	8	17	TD / IND	2	Absent	Normal	32	36	6	36	24	134	60	18	61	192	21	25	11	13	60	24	71	14	2	Yes	1.16988	1.44686	1.61644	1.53079	1.30692	1.46959	1.42864
58	Male	15	Absent	72	4	16	TD / IND	1.5	Present	MCI	36	36	5	36	23	136	50	28	50	108	39	15	7	7	25	14	75	0	1	Yes	1.30618	1.52439	1.65846	1.26629	1.44305	1.68025	1.43453
59	Male	14	Absent	67	10	25	TD / IND	2.5	Present	Normal	36	37	6	39	23	141	59	24	41	70	33	15	0	9	42	24	77	247	1	Yes	1.32052	1.52109	1.55775	1.36196	1.14932	1.65614	1.44741
60	Male	16	Present	55	5	14	PIGD	2.5	Present	Normal	36	36	6	38	23	139	53	28	47	69	49	26	8	11	38	17	59	27	1	Yes	1.20563	1.57313	1.72159	1.40133	1.45719	1.52221	1.48037
61	Male	18	Present	85	3	23	PIGD	2.5		MCI	36	36	6	37	15	130	46	20	101	251	16	7	0	5	52	13	88	239	1	Yes	1.4089	1.58717	1.81228	1.58115	1.68547	1.83555	1.57598
